# Supplementary material for: Output stream analysis in a queueing model with working vacation mechanism as a power reduction strategy
Source: PLoS One. 2026 Jan 27;21(1):e0341422. doi: 10.1371/journal.pone.0341422 (PMC12843574; doi:10.1371/journal.pone.0341422)
Supplement: S1 Plot data — (CSV) [file pone.0341422.s001.csv]

Ex1	a	1/alpha	1	2	3	4	5	6	7	8	9	10
		rho=0.75	50.6502	45.5221	41.3378	38.4396	36.3654	34.8195	33.6267	32.6801	31.9115	31.2759
		rho=0.25	48.9365	41.5077	37.2162	34.6157	32.8905	31.6666	30.7545	30.049	29.4872	29.0295
Ex1	b	1/alpha	1	2	3	4	5	6	7	8	9	10
		rho*=3	50.6502	45.5221	41.3378	38.4396	36.3654	34.8195	33.6267	32.6801	31.9115	31.2759
		rho*=1.5	55.4543	56.7275	55.6861	54.6754	53.6958	53.204	52.6924	52.2754	51.9305	51.6412
		rho*=1	54.2024	61.3355	63.5339	64.5207	65.0645	65.4025	65.6305	65.7933	65.9149	66.0088
Ex1	c	1/alpha	1	2	3	4	5	6	7	8	9	10
		Z_0(5)	51.2315	46.3524	42.3601	39.5986	37.6248	36.1554	35.0229	34.126	33.4075	32.7681
		Z_0*(5)	50.6502	45.5221	41.3378	38.4396	36.3654	34.8195	33.6267	32.6801	31.9115	31.2759
Ex1	d	1/alpha	1	2	3	4	5	6	7	8	9	10
		Z_0(5)	55.8868	57.1633	56.1892	55.252	54.4514	53.8503	53.3672	52.9743	52.6497	52.3776
		Z_0*(5)	55.4543	56.7275	55.6861	54.6754	53.6958	53.204	52.6924	52.2754	51.9305	51.6412
Ex1	e	1/alpha	1	2	3	4	5	6	7	8	9	10
		n=0	51.2315	46.3524	42.3601	39.5986	37.6248	36.1554	35.0229	34.126	33.4075	32.7681
		n=4	56.275	52.196	48.7419	46.3098	44.6003	43.3251	42.3424	41.5633	40.9311	40.4082
		n=8	61.4985	58.4741	55.7268	53.8232	52.4677	51.4624	50.6899	50.0789	49.5839	49.1751
Ex1	e	t	0	1	2	3	4	5	6	7	8	9	10
		1/alpha=2	0.	7.04779	16.0117	26.1556	36.3436	46.3524	56.2354	65.9827	75.6636	85.2237	94.6772
		1/alpha=4	0.	6.61596	14.0651	22.4315	31.0487	39.5986	48.1344	56.6387	65.1069	73.5546	81.9712
		1/alpha=6	0.	6.45352	13.2532	20.7323	28.4258	36.1554	43.8639	51.5594	59.2389	66.91	74.5667
		1/alpha=8	0.	6.36855	12.8116	19.7751	26.9282	34.126	41.3093	48.4897	55.6628	62.8292	69.9885
		1/alpha=10	0.	6.31633	12.5344	19.1629	25.955	32.7681	39.6197	46.4475	53.2714	60.091	66.9062
Ex2	a	rho	0.1	0.2	0.3	0.405405	0.5	0.6	0.714286	0.789474	0.882353	1
		1/alpha=1	50.5981	49.5968	49.0241	48.8787	49.1341	49.7613	50.8653	51.6258	52.3386	52.3531
		1/alpha=5	32.9768	33.3122	33.7491	34.3455	35.0226	35.9308	37.193	38.1106	39.1831	40.204
		1/alpha=10	29.3406	29.5825	29.8914	30.3121	30.7983	31.4583	32.4345	33.1994	34.2508	35.5594
Ex2	b	rho	0.1	0.2	0.3	0.405405	0.5	0.6	0.714286	0.789474	0.882353	1
		rho*=3	32.9768	33.3122	33.7491	34.3455	35.0226	35.9308	37.193	38.1106	39.1831	40.204
		rho*=1.5	53.8358	53.7619	53.7418	53.7901	53.9011	54.096	54.4942	54.5419	54.6409	54.3826
		rho*=1	67.7158	67.1899	66.7151	66.2799	65.9486	65.6534	65.3555	65.142	64.7686	63.9051
Ex2	c	rho	0.1	0.2	0.3	0.405405	0.5	0.6	0.714286	0.789474	0.882353	1
		Z_0(5)	32.9768	33.3122	33.7491	34.3455	35.0226	35.9308	37.193	38.1106	39.1831	40.204
		Z_0*(5)	32.3993	32.7047	33.101	33.6364	34.2384	35.0169	36.0418	36.7012	37.2734	37.3299
Ex2	d	rho	0.1	0.2	0.3	0.405405	0.5	0.6	0.714286	0.789474	0.882353	1
		Z_0(5)	29.3406	29.5825	29.8914	30.3121	30.7983	31.4583	32.4345	33.1994	34.2508	35.5594
		Z_0(5)	28.7036	28.9078	29.1659	29.51	29.8961	30.3962	31.0625	31.4874	31.8717	31.9408
Ex2	e	rho	0.1	0.2	0.3	0.405405	0.5	0.6	0.714286	0.789474	0.882353	1
		n=0	29.3406	29.5825	29.8914	30.3121	30.7983	31.4583	32.4345	33.1994	34.2508	35.5594
		n=4	32.845	33.2642	33.8463	34.6774	35.6769	37.1081	39.4571	41.5996	44.9155	49.1982
		n=8	37.0218	37.787	38.8137	40.2128	41.8522	44.1351	47.7644	50.8831	55.1571	59.1855
Ex2	f	t	0	1	2	3	4	5	6	7	8	9	10
		rho=0.1	0.	6.01242	12.6268	19.3228	26.0135	32.7015	39.3861	46.0673	52.745	59.4193	66.0901
		rho=0.5	0.	6.40185	13.2979	20.52	27.7302	34.9004	42.1094	49.2811	56.4403	63.5871	70.7215
		rho=1	0.	7.01603	14.4601	22.4816	30.881	39.4811	48.1792	56.9206	65.6769	74.4337	83.1838
Ex3	a	rho*	0.5	0.75	1.	1.875	3.	3.75	5.	7.5	15
		1/alpha=1	61.4338	61.2709	61.8583	55.5863	48.9365	46.3321	43.574	40.6822	37.6744
		1/alpha=15	71.1127	70.2703	66.8778	45.6496	32.8905	28.478	24.0132	19.5063	14.9651
		1/alpha=10	72.4792	71.3673	66.9151	42.6657	29.0295	24.3761	19.6888	14.9746	10.2389
Ex3	b	rho*	0.5	0.75	1.	1.875	3.	3.75	5.	7.5	15
		rho=0.75	61.4338	61.2709	61.8583	55.5863	48.9365	46.3321	43.574	40.6822	37.6744
		rho=0.25	71.1127	70.2703	66.8778	45.6496	32.8905	28.478	24.0132	19.5063	14.9651
Ex3	c	rho*	0.5	0.75	1.	1.875	3.	3.75	5.	7.5	15
		Z_0(5)	69.0216	68.1747	64.5926	47.4935	37.3096	33.762	30.1688	26.5385	22.8777
		Z_0*(5)	68.8217	68.0049	64.3003	46.341	35.574	31.8406	28.0598	24.2405	20.3895
Ex3	d	t	0	1	2	3	4	5	6	7	8	9	10
		rho*=0.5	0.	13.6036	28.0783	42.1214	55.7631	69.0216	81.9081	94.4314	106.599	118.42	129.899
		rho*=1	0.	11.4246	24.5519	37.9377	51.3139	64.5926	77.7505	90.7825	103.689	116.47	129.128
		rho*=3	0.	6.83969	13.9274	21.6006	29.4426	37.3096	45.1538	52.983	60.7957	68.5937	76.3765
		rho*=5	0.	5.61059	11.1683	17.3783	23.7465	30.1688	36.5603	42.9404	49.3067	55.664	62.009
		rho*=15	0.	4.32382	8.33574	13.0567	17.9686	22.8777	27.7902	32.6945	37.5794	42.4752	47.3536
Ex3	e	rho*	0.5	0.75	1.	1.875	3.	3.75	5.	7.5	15
		n=0	69.0216	68.1747	64.5926	47.4935	37.3096	33.762	30.1688	26.5385	22.8777
		n=4	72.9684	72.1231	68.8343	53.488	44.2734	41.0716	37.8265	34.5465	31.2374
		n=8	76.2507	75.3765	72.4085	59.0999	51.0963	48.3098	45.4837	42.6254	39.7403
Ex3	f	rho*	0.5	0.75	1.	1.875	3.	3.75	5.	7.5	15
		n=0	68.8217	68.0049	64.3003	46.341	35.574	31.8406	28.0598	24.2405	20.3895
		n=4	72.8158	72.1036	68.0241	48.4714	37.1641	33.2889	29.3832	25.4536	21.5047
		n=8	76.6043	75.3534	70.1814	49.1461	37.6782	33.7775	29.8527	25.9079	21.9466
Ex4		t	0	1	2	3	4	5	6	7	8	9	10
		X1	0.	11.7328	24.8424	37.4626	49.4286	60.7482	71.4472	81.5501	91.0805	100.061	108.515
		X2	0.	11.6594	24.5721	36.8078	48.2039	58.778	68.5707	77.6227	85.9731	93.6619	100.72
		X3	0.	12.1165	25.1609	38.034	50.6035	62.8737	74.85	86.5376	97.9414	109.067	119.918
		X4	0.	11.5284	23.963	35.594	46.1224	55.3878	65.3415	71.1524	78.9086	81.1493	91.5135
		X5	0.	11.8066	24.9317	37.644	49.782	61.3593	72.3936	82.9033	92.9063	102.42	111.462
